# Supplementary material for: The impact of COVID-19 on service delivery systems: evidence from a survey of United States refugee resettlement agencies
Source: BMC Health Serv Res. 2022 Apr 22;22:535. doi: 10.1186/s12913-022-07909-3 (PMC9026042; doi:10.1186/s12913-022-07909-3)
Supplement: Supplementary file 1 — Additional file 1. [file 12913_2022_7909_MOESM1_ESM.xlsx]

## Sheet: Sheet1
Consolidated criteria for reporting qualitative studies (COREQ): 32-item checklist
No	Item	Guide questions/description
Domain 1: Research team and reflexivity
Personal Characteristics
1.	Interviewer/facilitator	Which author/s conducted the interview or focus group?	Title Page
2.	Credentials	What were the researcher's credentials? E.g. PhD, MD	PhD/BS/ BA
3.	Occupation	What was their occupation at the time of the study?	Faculty/Students
4.	Gender	Was the researcher male or female?	Male/Female
5.	Experience and training	What experience or training did the researcher have?	Survey research
Relationship with participants
6.	Relationship established	Was a relationship established prior to study commencement?	No
7.	Participant knowledge of the interviewer	What did the participants know about the researcher? e.g. personal goals, reasons for doing the research	N/A
8.	Interviewer characteristics	What characteristics were reported about the interviewer/facilitator? e.g. Bias, assumptions, reasons and interests in the research topic	Consent form/IRB Approval
Domain 2: study design
Theoretical framework
9.	Methodological orientation and Theory	What methodological orientation was stated to underpin the study? e.g. grounded theory, discourse analysis, ethnography, phenomenology, content analysis	NA
Participant selection
10.	Sampling	How were participants selected? e.g. purposive, convenience, consecutive, snowball	Convenience sample - Methods Section
11.	Method of approach	How were participants approached? e.g. face-to-face, telephone, mail, email	Telephone - Methods Section
12.	Sample size	How many participants were in the study?	n=280 -Methods Section particpant Subsection
13.	Non-participation	How many people refused to participate or dropped out? Reasons?	n=15 -Results Section paragraph 1
Setting
14.	Setting of data collection	Where was the data collected? e.g. home, clinic, workplace	Workplace/Methods Section,Study Design subsection
15.	Presence of non-participants	Was anyone else present besides the participants and researchers?	No
16.	Description of sample	What are the important characteristics of the sample? e.g. demographic data, date	Methods Section/Participants subsection
Data collection
17.	Interview guide	Were questions, prompts, guides provided by the authors? Was it pilot tested?	Pilot tested-Methods Section/Measures subsection
18.	Repeat interviews	Were repeat interviews carried out? If yes, how many?	N/A
19.	Audio/visual recording	Did the research use audio or visual recording to collect the data?	N/A
20.	Field notes	Were field notes made during and/or after the interview or focus group?	N/A
21.	Duration	What was the duration of the interviews or focus group?	N/A
22.	Data saturation	Was data saturation discussed?	N/A
23.	Transcripts returned	Were transcripts returned to participants for comment and/or correction?	N/A
Domain 3: analysis and findings
Data analysis			N/A
24.	Number of data coders	How many data coders coded the data?	N/A
25.	Description of the coding tree	Did authors provide a description of the coding tree?	N/A
26.	Derivation of themes	Were themes identified in advance or derived from the data?	N/A
27.	Software	What software, if applicable, was used to manage the data?	N/A
28.	Participant checking	Did participants provide feedback on the findings?	N/A
Reporting
29.	Quotations presented	Were participant quotations presented to illustrate the themes / findings? Was each quotation identified? e.g. participant number	N/A
30.	Data and findings consistent	Was there consistency between the data presented and the findings?	N/A
31.	Clarity of major themes	Were major themes clearly presented in the findings?	N/A
32.	Clarity of minor themes	Is there a description of diverse cases or discussion of minor themes?	N/A
